# Supplementary material for: The Exceptional Solubility of Cyclic Trimetaphosphate in the Presence of Mg2+ and Ca2+
Source: Life (Basel). 2026 Jan 22;16(1):184. doi: 10.3390/life16010184 (PMC12842746; doi:10.3390/life16010184)
Supplement: Supplementary file 1 [file life-16-00184-s001.zip]

Archive with 1 entries (1 files):
- life-3936093-supplementary.pdf
